# Supplementary material for: Coagulant plus ballast technique provides a rapid mitigation of cyanobacterial nuisance
Source: PLoS One. 2017 Jun 9;12(6):e0178976. doi: 10.1371/journal.pone.0178976 (PMC5466316; doi:10.1371/journal.pone.0178976)
Supplement: S1 Dataset — (XLSX) [file pone.0178976.s001.xlsx]

## Sheet: Flock & Sink assay data
Experimental data
Coagulant plus ballast technique provides a rapid mitigation of cyanobacterial nuisance
Noyma et al.
	PAC (2 mg Al L-1)							Chitosan (2 mg Al L-1)
		Chlorophyll-a (mg L-1)		Zeta potential (mV)					Chlorophyll-a (mg L-1)		Zeta potential (mV)
	Red soil (mg L-1)	top	bottom	top	bottom	pH		Red soil (mg L-1)	top	bottom	top	bottom	pH
	0	1313.66	87.18	-42.6	-34.3	6.45		0	915.99	196.09	-42	-36.3	6.55
	25	575.94	67.8	-36.7	-33.7	6.26		25	1017.54	128	-36.4	-34	6.5
	50	169.02	1008.57	-34.1	-37.7	6.23		50	253.95	1012.61	-32.2	-31.1	6.43
	100	51.45	1392.5	-32.7	-38.9	6.23		100	186.47	1253.17	-31.9	-32.8	6.38
	200	40.17	1384.17	-33.2	-36.3	6.24		200	128.44	1217.17	-30.1	-32.4	6.43
	400	37.07	1303.94	-34.9	-40.1	6.24		400	101.2	1222.75	-34.9	-35.6	6.43

## Sheet: Different ballast data
Experimental data
Coagulant plus ballast technique provides a rapid mitigation of cyanobacterial nuisance
Noyma et al.
		Chlorophyll-a (mg L-1)
	Ballast (mg L-1)	LRS	BAU	GRA	AQU	LMB
	0	950.837	636.01	933.95	1115.16	1194.29		LRS	Local red soil
	25	1100.34	570.303	1003.54	835.187	1010.87		BAU	Bauxite
	50	1029.66	715.27	873.32	853.78	1127.04		GRA	Gravel
	100	816.927	673.923	770.06	893.18	1108.56		AQU	aluminium modified zeolite Aqual-P
	200	1007.42	705.883	512.053	912.43	996.623		LMB	La modified bentonite Phoslock®
	400	901.307	529.98	802.667	498.797	805.513
	Ballast + PAC (2mg L-1)
	0	1432.37	1782.31	1374.42	1440	1440
	25	1824.62	1514.5	2139.62	596.803	257.16
	50	462.173	937.137	1979.34	264.657	196.27
	100	53.0233	208.393	1554.38	103.043	108.037
	200	22.9633	22.54	106.037	34.6033	83.3833
	400	16.57	12.03	42.3967	15.1833	39.33
	Ballast + CHI (2mg L-1)
	0	1135.42	558.153	749.67	558.153	1135.42
	25	1165.47	556.507	733.977	715.5	821.273
	50	1126.49	273.237	788.197	454.18	730.313
	100	358.413	103.56	547.847	123.27	187.017
	200	133.34	35.7367	268.173	65.26	62.0967
	400	64.1367	16.1967	92.78	24.08	48.1

## Sheet: Range of Cyanobacterial biomass
Experimental data
Coagulant plus ballast technique provides a rapid mitigation of cyanobacterial nuisance
Noyma et al.
		Initial cyanobacterial biomass (µg L-1)
	Ballast	30		55		95		187		361		651
	Red soil (mg L-1)	top	bottom	top	bottom	top	bottom	top	bottom	top	bottom	top	bottom
	0	81.5859	14.45	266.949	20.81	633.393	29.76	1179.1	43.34	1876.51	72.28	2735.24	160.27
	25	13.6803	88.87	152.332	135.6	327.691	241.15	677.604	420.13	1517.61	201.31	2645.42	129.13
	50	11.0099	100.63	30.254	295.39	183.317	576.48	362.873	1108.6	614.615	1624.8	2604.6	183.15
	100	2.9986	149.52	45.5985	255.48	81.8826	715.82	109.011	1058.46	310.439	1863.64	1376.03	1923.69
	200	1.92	142	3.4	380.49	8.7633	717.66	14.6977	1207.13	87.5202	2045.36	311.668	2430.16
	400	0.26	155.27	2.62	327.01	2.64	553.99	6.1777	1250.66	41.9955	1960.31	61.494	1777.73
